# Supplementary material for: Influence of leaf morphological properties on epiphytic lactic acid bacteria counts in forage crops
Source: PeerJ. 2025 Sep 18;13:e20028. doi: 10.7717/peerj.20028 (PMC12450367; doi:10.7717/peerj.20028)
Supplement: Supplemental Information 1 [file peerj-13-20028-s001.txt]

									Stomatal on adaxial leaf surfaces			Stomatal on abaxial leaf surfaces			Trichomes on adaxial leaf surface			Trichomes on abaxial leaf surface
Name		Lactic acid bacteria	Leaf length	Leaf width	Leaf thickness	Cell wall thickness	Adaxial leaf surfaces contact angle	Abaxial leaf surfaces contact angle	Length	Width	Density	Length	Width	Density	Length	Stem diameter	Density	Length	Stem diameter	Density
Maize	Ma	3.38	54.08	8.62	51.74	4	77.79	73.48	47.35	9.85	59.49	52.75	9.98	81.12	1746	53.41	0.3	61.09	10.3	12.21
	Ma	2.9	64.68	8.78	46.74	5	94.84	71.83	53.43	13.3	48.68	52.67	9.89	59.49	1427	40.17	0.3	53.36	7.97	14.65
	Ma	3.84	58.2	8.5	51.86	5.27	81.4	66.5	47.9	11.8	51.4	50.1	9.86	48.67	1592	44.3	0.48	59.6	9.49	13.25
Beggarticks	Be	4.86	5.48	4.02	91.07	3	130.45	125.83	16.57	32.76	49.98	33.05	19.4	59.49	210	21.94	0.61	145.8	20.41	0.3
	Be	5.02	4.54	2.98	90.3	4.5	135.1	136.69	30.55	15.52	46.14	32.37	15.51	75.72	162.4	35.51	1.22	163.4	25.82	0.91
	Be	4.61	4.96	2.91	80.92	5.61	148.59	136.12	27.6	14.15	45.23	32.72	16.56	81.2	217.99	24.06	3.8	189.83	41.81	1
White goosefoot	WG	5.19	6.04	5.3	107.2	1	106.61	105.79	25.66	12.4	10.82	28.18	11.82	87.89	225.3	14.08	12.76	184.8	22.61	0.61
	WG	5.26	4.7	5.4	109.5	1.5	108.09	101.36	28.22	12.43	16.23	30.96	20.61	68.36	143.79	14.08	25.51	255.1	28.72	0.61
	WG	5.21	4.99	4.57	112.3	2.3	103.14	101.58	27.53	14.27	18.25	31.36	16.52	64.7	198.78	5.91	8.14	99.78	8.02	0.92
Common bean	CB	4.4	9.72	7.38	434	3	158.98	152.78	45.89	27.97	9.77	20.12	12.48	162.25	323.6	112.2	1.05	41.07	32.23	13.64
	CB	4.3	9.04	8.32	412	3.5	167.37	163.02	35.16	19.88	102.76	21.38	15.92	194.7	298.1	100.2	0.61	55.62	33.2	17.09
	CB		7.6	6.37	393	2.94	155.94	159.36	35.93	21.13	70.37	22.48	15.7	142.11	326.25	82.28	0.75	70.49	18.64	14.7
Morning glory	MG	4.61	7.92	5.72	160	6	64.38	57.28	20.74	11.01	95.22	25.49	18.07	155.04	350.4	49.91	1.31	337.1	36.01	2.73
	MG	4.47	7.8	6.6	157	8.5	56.68	58.58	18.54	14.06	91.94	24.31	17.28	240.31	390.1	48.89	1.31	148.5	36.74	1.97
	MG	4.7	7.91	6.34		6.5	59.12	47.1	19.87	13.71	108.17	23.86	15.58	163.15	364.51	47.95	1.31	327.24	53.2	2.15
Perilla	Per	3.2	6.86	5.78	39.59	4.5	61.74	75.19	22.4	14.01	17.09	20.77	16.51	156.25	187.4	55.5	1.83	42.87	32.62	0.61
	Per	4.21	8.08	4.86	34.94	6.5	70.89	68.32	20.34	16.05	27.04	21.28	15.03	205.08	107.3	51.82	2.48	36.3	13.86	2.44
	Per	4.13	8.69	6.59	24.68	6	73.45	71.37	21.15	14.35	36.51	21.57	15.97	178.22	173.59	62.77	2.17	27.08	18.37	3.66
Tomato	To	3.69	10.1	6.04	460	5	93.48	90.88	34.45	16.75	24.41	28.32	16.96	48.67	103.8	25.36	36.62	77.9	20.17	56.15
	To	3.59	9.42	5.78	564	5.5	90.77	95.99	33.53	17.02	14.65	25.96	15.74	37.85	75.36	20.95	26.86	98.67	23.77	58.59
	To	3.39	8.22	5.33	584	4.25	81.52	90.36	32.35	17.16	29.72	27.83	16.72	19.47	102.76	25.33	35.1	120.51	23.15	62.26
Chili pepper	CP	4.01	8.62	3.48	736	4	86.3	86.72	29.19	16.09	29.3	31.54	21.36	97.34	30.45	11.86	2.44	48.38	15.51	3.05
	CP	3.2	6.98	3.9	764	4.5	101.2	86.34	29.1	14.85	34.18	33.42	22.59	97.34	12.68	8.12	2.44	42.21	21.7	2.48
	CP	3.51	6.77	3.21	936	5.56	91.89	82.15	29.36	17.06	23.5	32.28	21.91	92.71	11.99	7.87	16.87	50.01	20.6	3.11
Sweet potato	SP	3.6	12	9.1	194	6	87.89	77.66	22.16	14.78	31.74	30.04	21.94	104.98	715.4	92.77	0.19	182.6	19.2	0.3
	SP	3.7	10.9	7.62	170	6	78.8	81.71	28.2	16.87	29.3	31.46	23.85	113.57	702.2	67.56	0.61	274.2	15.4	0.3
	SP	2.85	11.07	9.41	198	6.94	79.71	79.16	26.49	17.31	29.6	33.37	20.51	87.24	657.28	67.46	0.61	409.45	33.4	0.2
Peanut	Pea	3.33	6.3	3.18	122.3	3.5	95.33	79.47	24.82	12.07	86.53	23.29	16.61	75.71
	Pea	4.37	5.94	3.18	139.4	4.5	96.73	74.65	26.41	15.31	97.35	24.81	16.67	64.89	35.37	12.16	5.54	151.5	21.89	3.72
	Pea	3.57	5.57	2.81		5.71	95.77	83.17	22.76	12.29	105.46	23.63	15.46		53.85	20.52	4.15	201.55	21.64	3.72
Potato	Po	4.05	6.22	3.52	55.75	3.5	75.01	87.79	41.87	19.09	12.21	36.63	24.53	56.15	132.4	60.47	0.61	152.67	31.7	6.71
	Po	3.68	7.26	4.3	48.12	5	86.24	84.71	39.36	19.97	19.53	38.64	24.06	48.38	408.39	109.7	0.45	248.2	31.7	7.94
	Po	3.86	6.41	3.81	51.39	3.56	76.53	82.62	39.13	20.12	15	40.02	23.86	61.03	365.14	81.95	0.5	196.23	43.13	6.46
Malva verticillata	MV	3.47	14.7	15.3	107	2.5	59.16	54.54	34.74	18.87	36.52	21.63	10.84	75.71	320.2	83.96	1.36	546.4	80.25	1.34
	MV	3.51	10.96	11.52	110.1	4.5	60.27	50.77	27.61	14.52	68.35	25.19	18.1	86.53	329.1	87.4	1.21	588.21	66.5	1.25
	MV	3.84	10.96	12.11	111.65	3.19	57.85	61.54	23.97	16.87	48.82	23.75	16.07	83.83	384.21	89.8	0.57	403.66	93.29	1.04
